# Supplementary material for: Hypoxic conditions affect transcriptome of endometrial stromal cells in endometriosis and promote TGFBI axis
Source: Front Endocrinol (Lausanne). 2024 Dec 18;15:1465393. doi: 10.3389/fendo.2024.1465393 (PMC11688238; doi:10.3389/fendo.2024.1465393)
Supplement: Supplementary file 3 [file Table2.xlsx]

## Sheet: S2
Supplementary Table 2. Gene set enrichment analysis (g:Profiler online tool) representing statistically significantly enriched terms, including gene ontology, KEGG and Reactome pathway analyses. The table includes representative enriched terms and representative DEGs in brackets. Abbreviations: DE - differential expression, GO - gene ontology, MF - molecular function, BP - biological process, CC …
Comparison group	Direction of DE, N of genes	GO:MF	GO:BP	GO:CC	KEGG	REAC
EuESCs exposed to hypoxia vs EuESCs exposed to normoxia: 116 genes	Up, 116	cell adhesion molecule binding (ENO1,CCN1,PFKP,LDHA,TGFBI); actin binding (ARPC2,CAP1,DBN1,CAPZB,MYO1C); identical protein binding (PFKP,LDHA,SLC2A1,TGFBI,BNIP3)	supramolecular fiber organization (ARPC2,CAP1,DBN1,CAPZB,MYO1C); NADH regeneration (HK1,PFKL,PKM,PGAM1,ENO1); glucose catabolic process to pyruvate (HK1,PFKL,PKM,PGAM1,ENO1); canonical glycolysis (HK1,PFKL,PKM,PGAM1,ENO1); glycolytic process through glucose-6-phosphate (HK1,PFKL,PKM,PGAM1,ENO1)	extracellular vesicle (PFKP,LDHA,SLC2A1,PGK1,TGFBI); extracellular membrane-bounded organelle (PFKP,LDHA,SLC2A1,PGK1,TGFBI); extracellular organelle (PFKP,LDHA,SLC2A1,PGK1,TGFBI)	Glycolysis / Gluconeogenesis (ENO1,TPI1,PFKP,LDHA,PGK1); Carbon metabolism (PGAM1,ENO1,TPI1,PFKP,PGK1); Biosynthesis of amino acids (SHMT2,GAPDH,PFKL,PKM,PGAM1); Focal adhesion (PARVA,FLNC,CAPN2,ACTB,ACTN4)	Glucose metabolism (G6PC3,HK1,GPI,GAPDH,PFKL); Collagen formation (P4HA2,CTSB,CD151,P4HB,COL1A2); Glycolysis (HK1,GPI,GAPDH,PFKL,PGAM1)
	Down, 0	NA	NA	NA	NA	NA
EcESCs exposed to hypoxia vs EuESCs exposed to hypoxia	Up, 5	NA	NA	NA	NA	NA
	Down, 15	growth factor activity (IGF2,GDF15,PDGFD)	positive regulation of signal transduction (KLK6,IGF2,DCN,RSAD2,GDF15,PDGFD,ITM2C,SLC35B2); positive regulation of cell communication (KLK6,IGF2,DCN,RSAD2,GDF15,PDGFD,ITM2C,SLC35B2)	endomembrane system (KLK6,IGF2,DCN,RSAD2,GDF15); Golgi apparatus (DCN,RSAD2,GDF15,PDGFD,ITM2C,RHBDF1,SLC35B2)	NA	NA
EcESCs exposed to normoxia vs EuESCs exposed to normoxia	Up, 142	cell adhesion molecule binding (PARVA,AHNAK,ITGB1,FLNA,ITGA5, TGFBI); extracellular matrix structural constituent (COL3A1,VCAN,COL6A3,THBS2,COL16A1,TGFBI); integrin binding (ITGB1,ITGA5,COL3A1,COL16A1,TGFBI,FN1,TNC,NRG1,GFRA1)	anatomical structure morphogenesis (PARVA,FLII,PTPN18,ITGB1, TGFBI); cell adhesion (PARVA,ATP2C1,ITGB1,PXN,FLNA, TGFBI); cell migration (PARVA,ITGB1,PXN,FLNA,ITGA5); blood vessel morphogenesis (PARVA,ITGB1,CUL7,FLNA, TGFBI); blood vessel development (PARVA,ITGB1,CUL7,FLNA. TGFBI)	cell periphery (PARVA,AHNAK,PLS3,ATP2C1, TGFBI); extracellular region (AHNAK,NT5C,GALNT2,ITGB1); collagen-containing extracellular matrix (COL3A1,ANXA6,VCAN,COL6A3,TGFBI)	Focal adhesion (PARVA,ITGB1,PXN,FLNA,FLNC); PI3K-Akt signaling pathway (ITGB1,GYS1,GNG12,ITGA5,COL6A3); ECM-receptor interaction (ITGB1,ITGA5,COL6A3,THBS2,FN1,TNC);	Extracellular matrix organization (ITGB1,ITGA5,COL3A1,VCAN,COL6A3); ECM proteoglycans (ITGB1,COL3A1,VCAN,COL6A3,NCAM1); Cell-extracellular matrix interactions (PARVA,ITGB1,PXN,FLNA,FLNC)
	Down, 21	NA	NA	microtubule cytoskeleton (PRKAR2B,SKI,DNM3,ZNF12,KIF21A,SKP1)	NA	NA
EcESCs exposed to hypoxia vs EuESCs exposed to normoxia	Down, 194	insulin-like growth factor receptor binding (INSR,PIK3R1,SOCS2,REN,IGF2); signaling receptor binding (TRAK1,CLCF1,WIPI1,DNAJB11,GJA1)	regulation of multicellular organismal process (MAPK14,TRAK1,CLCF1,DNAJB11,IRF1); regulation of developmental process (EPS8,MAPK14,TRAK1,CLCF1,DNAJB11); regulation of cell differentiation (MAPK14,TRAK1,CLCF1,DNAJB11,IRF1)	cytoplasm (RBMS1,CREM,PGS1,TUT7,PHF23); endomembrane system (PGS1,WASL,MOSPD2,MAPK14,TRAK1); bounding membrane of organelle (WASL,MOSPD2,AIFM2,C1GALT1C1,WIPI1)	NA	NA
	Up, 375	cell adhesion molecule binding (PARVA,AHNAK,ITGB1,FLNA,TGFBI); extracellular matrix structural constituent (COL3A1,VCAN,COL6A3,THBS2,COL16A1,TGFBI); integrin binding (ITGB1,ITGA5,COL3A1,COL16A1,TGFBI)	cell adhesion (PARVA,ATP2C1,ITGB1,PXN,FLNA,TGFBI); cell migration (PARVA,ITGB1,PXN,FLNA,ITGA5)	cell periphery (PARVA,AHNAK,PLS3,ATP2C1,ITGB1); extracellular region (AHNAK,NT5C,GALNT2,ITGB1,FLNA); extracellular space (AHNAK,NT5C,ITGB1,FLNA,TGFBI)	Glycolysis / Gluconeogenesis Focal adhesion (PARVA,ITGB1,PXN,FLNA,FLNC); PI3K-Akt signaling pathway (ITGB1,GYS1,GNG12,ITGA5,COL6A3); ECM-receptor interaction (ITGB1,ITGA5,COL6A3,THBS2,FN1,TNC);	Extracellular matrix organization (ITGB1,ITGA5,COL3A1,VCAN,COL6A3); ECM proteoglycans (ITGB1,COL3A1,VCAN,COL6A3,NCAM1); Cell-extracellular matrix interactions (PARVA,ITGB1,PXN,FLNA,FLNC)
